# Supplementary material for: Language assessment in primary progressive aphasia: Which components should be tested?
Source: PLoS One. 2025 Feb 5;20(2):e0318155. doi: 10.1371/journal.pone.0318155 (PMC11798489; doi:10.1371/journal.pone.0318155)
Supplement: S1 Table — MD = Missing Data. (XLSX) [file pone.0318155.s001.xlsx]

## Sheet: dadosAPP
Codigo	PPA	Structured interview	Oral comprehension-words	Oral comprehension-phrases	Oral comprehension-total	Oral narrative discourse-total numbers of words	Oral narrative discourse-information unit	Oral narrative discourse-elements	Written comprehension-words	Written comprehension-phrases	Copying	Written dictation	Repetition-words	Repetition - phrases	Reading aloud - words	Reading aloud - phrases	Semantic verbal fluency	Non-verbal praxis	Naming - nouns	Naming - verbs	Object manipulation by verbal command	Phonological verbal fluency		CorpoNocT	Body part recognition and left-right orientation	Written naming - nouns	Written naming - verbs	Oral text comprehension	Number dictation	Reading of numbers	Written narrative discourse - total numbers of words	Written narrative discourse - information unit	Written narrative discourse - elements	Written text comprehension	Numerical calculation - mental	Numerical calculation - written
PPA GROUP
PPA1		24	5	9	14	20	4	2	5	5	MD	11	11	22	11	21	7	24	18	6	10	3	4	4	8	22	6	1	5	5	13	5	2	8	2	1
PPA2		19	4	11	15	22	3	2	4	4	MD	12	11	22	12	21	6	16	20	6	MD	3	NF	NF	0	18	6	3	5	6	55	4	2	6	4	2
PPA3		21	4	7	11	23	2	1	4	6	MD	NF	NF	NF	11	20	6	MD	15	5	MD	4	NF	NF	0	MD	MD	1	3	5	MD	MD	MD	0	MD	MD
PPA4		26	MD	MD	MD	31	5	3	MD	NF	MD		9	22	12	20	15	MD	21	6	MD	2	NF	NF	0	23	6	2	MD	6	19	4	2	9	MD	MD
PPA5		24	5	13	18	19	3	2	4	8	MD	19	11	11	12	21	10	MD	22	6	MD	15	4	4	8	20	6	4	6	6	49	8	3	6	6	6
PPA6		15	4	7	11	44	3	3	5	4	MD	15	9	10	12	21	6	12	19	4	MD	5	nf	nf	0	21	6	3	4	6	27	5	2	1	6	6
PPA7		25	5	10	15	70	3	2	5	8	MD	20	11	22	11	21	6	24	19	5	16	6	4	4	8	20	6	4	6	6	19	4	1	6	4	5
PPA8		25	5	14	19	78	9	3	5	8	8	20	11	22	12	21	8	24	23	6	16	12	4	4	8	20	6	6	6	6	76	10	3	9	6	6
PPA9		26	5	12	17	144	8	2	5	7	8	21	11	22	12	21	18	24	21	5	16	14	4	4	8	21	6	8	6	6	68	7	2	9	5	6
PPA10		26	5	11	16	161	4	2	5	6	8	20	11	21	11	21	4	24	19	6	16	10	4	4	8	19	6	5	6	6	35	6	2	6	5	5
PPA11		23	2	13	15	48	4	2	4	7	8	20	11	22	11	21	1	24	6	4	14	9	4	4	8	4	5	4	6	6	39	8	3	4	5	6
PPA12		26	4	14	18	64	7	2	5	8	8	21	11	22	12	21	16	24	22	6	16	20	4	4	8	24	6	8	6	6	53	10	3	8	6	6
PPA13		16	2	9	11	33	1	1	2	6	8	19	11	7	9	21	1	24	8	6	10	0	4	4	8	2	6	3	1	3	10	2	1	3	0	0
PPA14		23	5	8	13	24	3	2	5	8	MD	14	10	15	10	20	17	24	19	6	MD	3	NF	NF	0	22	6	3	6	6	19	5	2	4	4	6
PPA15		25	5	13	18	29	6	2	5	8	8	15	11	22	12	20	10	22	20	6	MD	5	NF	NF	0	18	6	7	6	6	45	7	3	7	6	6
PPA16		25	5	13	18	34	3	3	5	8	MD	21	8	20	12	21	19	MD	24	6	MD	20	NF	NF	0	23	6	6	6	6	23	4	2	6	6	6
PPA17		26	5	14	19	132	6	2	5	7	8	21	11	22	11	21	19	24	24	6	16	6	4	4	8	23	6	3	6	6	68	6	3	8	3	5
PPA18		26	5	10	15	150	5	2	5	2	8	18	10	11	11	21	15	MD	23	6	16	7	4	4	8	24	6	4	MD	MD	40	5	1	6	MD	MD
PPA19		23	5	12	17	147	9	3	5	6	8	21	11	17	12	21	11	24	24	6	11	7	4	4	8	23	6	4	6	6	28	9	3	5	4	3
PPA20		18	5	8	13	52	3	0	5	3	6	11	7	10	6	19	3	22	12	5	8	2	4	4	8	5	0	3	0	4	0	0	0	0	1	0
PPA21		26	5	14	19	58	6	3	5	8	8	20	10	14	11	21	19	24	20	6	14	9	4	4	8	24	6	6	6	6	19	7	2	9	2	6
PPA22		24	5	12	17	47	6	1	5	8	8	21	11	17	12	21	8	24	22	6	16	13	4	4	8	22	6	1	6	6	36	8	3	2	5	5
PPA23		26	5	12	17	51	6	3	5	8	8	21	11	21	11	21	14	24	19	6	16	5	4	4	8	23	6	7	5	6	27	8	3	9	6	6
PPA24		24	5	11	16	117	8	2	5	5	5	17	11	10	12	19	3	22	16	6	10	5	4	4	8	11	6	4	4	5	37	7	2	4	2	2
PPA25		26	5	13	18	66	8	3	5	8	8	22	11	22	12	21	14	24	24	6	16	13	4	4	8	22	6	8	6	6	34	10	3	9	6	6
PPA26		26	5	13	18	56	6	3	5	8	8	22	11	22	12	21	11	23	24	6	16	4	4	4	8	24	4	9	6	6	32	5	3	9	3	5
PPA27		13	5	12	17	58	5	2	5	6	8	19	11	21	12	21	18	21	24	6	13	7	4	4	8	22	6	2	6	6	27	5	2	9	3	4
PPA28		24	5	11	16	38	3	1	5	7	MD	21	11	22	12	21	21	MD	22	6	MD	16	4	4	8	23	5	4	MD	MD	23	2	1	4	MD	MD
PPA29		25	5	14	19	112	7	3	5	8	8	21	11	22	10	21	2	24	11	5	16	13	4	4	8	10	5	6	6	6	67	9	3	4	6	3
CONTROL GROUP
CG1	A1	26	5	14	19	94	7	3	5	8	8	22	11	22	12	21	29	23	24	6	16	19	4	4	8	20	6	8	6	6	75	7	2	9	6	6
CG2	A1	26	5	13	18	72	7	2	5	8	8	21	11	22	12	21	23	24	24	6	16	12	4	4	8	22	6	8	6	6	55	6	2	8	3	6
CG3	A2	26	5	12	17	95	8	3	5	8	8	22	11	22	11	21	22	24	24	6	16	12	4	4	8	24	6	9	6	6	61	8	3	9	6	6
CG4	A2	26	5	11	16	45	6	2	5	7	8	22	10	22	12	21	21	24	24	6	14	14	4	4	8	22	6	5	6	6	8	2	4	9	5	5
CG5	A3	26	5	14	19	58	9	3	5	8	8	21	11	22	11	21	22	24	24	6	16	24	4	4	8	22	6	9	6	6	26	1	7	9	6	6
CG6	A3	26	5	14	19	63	9	3	5	8	8	21	9	22	12	21	29	24	24	6	16	24	4	4	8	24	6	7	6	6	42	1	8	8	6	6
CG7	A4	26	5	14	19	55	9	3	5	8	8	22	11	22	12	21	39	24	24	6	16	21	4	4	8	23	6	7	6	6	54	2	8	9	6	6
CG8	A4	26	5	14	19	55	8	3	5	8	8	22	11	22	12	21	29	24	24	6	16	15	4	4	8	22	6	9	6	6	42	1	9	8	5	6
CG9	A5	26	5	14	19	80	9	3	5	8	8	21	11	22	12	21	30	24	21	6	16	20	4	4	8	22	6	8	6	6	66	1	9	9	5	6
CG10	A5	26	5	13	18	57	6	3	5	6	8	22	11	22	11	21	22	24	24	6	16	16	4	3	7	20	6	8	6	6	59	1	8	9	4	6
CG11	A6	26	5	12	17	49	9	3	5	8	8	21	11	22	12	21	23	23	23	6	16	14	4	4	8	22	6	8	6	6	41	6	2	7	6	6
CG12	A6	26	5	14	19	36	5	3	5	8	8	22	11	22	12	21	15	24	24	6	16	20	4	4	8	23	6	9	6	6	38	4	2	9	6	6
CG13	A7	26	5	14	19	52	6	2	5	8	8	22	11	22	12	21	23	24	24	6	16	20	4	4	8	23	6	9	6	6	11	5	1	9	6	6
CG14	A7	26	5	14	19	38	4	3	5	8	8	21	11	22	12	21	28	24	24	6	16	27	4	4	8	24	6	9	6	6	15	3	2	9	6	6
CG15	A8	26	5	14	19	66	7	3	5	8	8	23	11	22	12	21	23	24	24	6	16	24	4	4	8	24	6	8	6	6	17	3	1	9	6	6
CG16	A8	26	5	14	19	43	6	2	5	8	8	23	11	22	12	21	24	24	22	6	16	14	4	4	8	24	6	9	6	6	25	8	3	9	6	6
CG17	A9	26	5	14	19	33	8	3	5	8	8	21	11	22	12	21	24	24	23	6	16	23	4	4	8	22	6	8	6	6	21	6	2	8	6	6
CG18	A9	26	5	10	15	72	7	2	5	8	8	19	11	22	12	21	21	24	24	6	16	11	4	4	8	23	6	9	6	6	42	6	1	9	5	3
CG19	A10	26	5	13	18	32	3	1	5	7	8	21	11	21	12	21	25	24	24	6	16	15	4	4	8	23	6	7	6	6	22	3	2	7	6	6
CG20	A10	24	5	14	19	47	6	2	5	8	8	21	11	22	11	21	25	24	24	6	16	20	4	4	8	24	6	9	6	6	35	1	5	9	5	6
CG21	A11	26	5	12	17	58	8	2	5	8	8	22	11	22	12	21	35	24	24	6	16	22	4	4	8	24	6	9	6	6	27	8	3	8	4	6
CG22	A11	26	5	14	19	49	8	3	5	8	8	22	11	22	12	21	24	24	24	6	16	18	4	4	8	23	6	8	6	6	31	6	3	9	6	6
CG23	A12	26	5	14	19	70	8	3	5	8	8	22	11	22	12	21	19	24	24	6	16	23	4	4	8	24	6	9	6	6	45	9	3	8	6	6
CG24	A12	25	5	14	19	49	8	3	5	7	8	22	11	22	12	21	24	24	24	6	16	9	4	4	8	24	6	8	6	6	23	8	3	8	6	6
CG25	A13	26	5	14	19	52	6	2	5	7	8	20	11	22	12	21	36	24	24	6	16	31	4	4	8	22	6	8	6	6	46	2	6	9	6	6
CG26	A13	26	5	13	18	56	9	3	5	8	8	22	10	22	12	21	27	24	24	6	16	18	4	4	8	21	6	9	6	6	56	1	7	9	3	6
CG27	A14	25	5	14	19	38	5	2	5	8	7	22	11	22	12	21	15	24	24	6	15	20	4	4	8	23	6	9	6	6	39	5	2	9	6	6
CG28	A14	26	5	13	18	45	8	3	5	6	8	20	11	22	11	21	19	24	24	6	16	12	4	4	8	20	6	9	6	6	9	3	1	9	6	6
CG29	A15	26	4	11	15	24	2	1	5	7	8	20	9	22	11	21	36	24	23	6	16	31	4	4	8	22	6	5	6	6	7	3	1	9	6	6
CG30	A15	26	5	12	17	41	6	3	5	8	8	21	11	22	12	21	15	24	24	6	16	20	4	4	8	23	6	7	6	6	27	7	1	9	4	1
CG31	A16	26	5	14	19	41	7	3	5	8	8	22	11	22	12	21	30	24	24	6	16	30	4	4	8	23	6	9	6	6	39	10	3	9	6	6
CG32	A16	26	5	14	19	14	9	3	5	8	8	22	11	22	12	21	23	24	24	6	16	14	4	4	8	23	6	9	6	6	45	7	2	9	6	6
CG33	A17	26	5	12	17	41	8	3	5	8	8	22	11	22	11	20	23	24	24	6	16	14	4	4	8	24	6	6	6	6	46	7	1	8	6	6
CG34	A17	26	5	14	19	16	2	1	5	8	4	16	11	22	7	19	12	24	22	6	15	11	4	4	8	18	6	9	6	6	38	9	3	9	4	6
CG35	A18	26	4	14	18	56	7	3	5	8	8	21	11	22	12	21	28	22	24	6	16	18	4	4	8	24	6	7	6	6	20	4	1	8	6	5
CG36	A18	26	5	12	17	64	8	3	5	8	8	22	11	22	12	21	25	24	24	6	16	19	4	4	8	22	6	9	6	6	64	7	2	9	6	6
CG37	A19	26	5	14	19	92	7	2	5	8	8	22	11	22	12	21	20	24	24	6	14	15	4	4	8	20	6	7	6	6	43	9	2	7	6	6
CG38	A19	26	5	11	16	45	6	2	5	7	8	22	10	22	12	21	21	24	24	6	14	14	4	4	8	22	6	5	6	6	8	4	1	9	5	5
CG39	A20	26	5	14	19	58	9	3	5	7	8	22	11	22	12	21	21	24	24	6	15	14	4	4	8	21	6	8	6	6	65	10	3	9	6	6
CG40	A20	26	5	13	18	55	7	3	5	8	6	20	11	21	10	21	20	24	24	6	16	13	4	4	8	22	6	8	6	6	27	8	3	9	6	6
CG41	A21	26	5	14	19	18	4	1	5	8	8	18	11	22	12	21	30	24	24	6	16	18	4	4	8	23	6	9	6	6	21	2	1	9	6	6
CG42	A21	25	5	10	15	49	4	2	5	7	7	11	10	22	11	21	13	24	23	4	16	5	4	4	8	19	5	4	6	6	9	3	1	7	3	4
CG43	A22	26	5	12	17	105	6	2	5	6	8	22	10	22	12	21	22	24	24	6	16	13	4	4	8	22	6	8	6	6	95	8	2	9	6	6
CG44	A22	26	5	12	17	87	5	1	5	7	8	19	11	22	12	21	21	24	23	6	16	20	4	4	8	22	6	8	4	6	29	7	2	7	6	6
CG45	A23	26	5	13	18	32	7	3	5	8	8	22	11	22	12	21	27	24	24	6	16	10	4	4	8	22	6	9	6	6	30	8	3	9	5	6
CG46	A23	26	5	14	19	36	6	2	5	8	8	22	11	22	11	21	22	24	24	6	16	17	4	4	8	22	6	9	6	6	28	8	1	9	6	6
CG47	A24	26	5	13	18	46	8	2	5	8	8	22	11	22	12	21	31	24	23	6	16	27	4	4	8	23	6	9	5	6	29	5	1	9	6	6
CG48	A24	26	5	13	18	79	6	2	5	8	8	20	11	22	11	21	25	24	22	6	16	23	4	4	8	21	6	8	6	6	52	8	3	8	6	6
CG49	A25	26	5	13	18	42	7	3	5	8	8	20	10	22	11	21	14	22	24	6	16	11	4	4	8	22	4	6	6	6	44	9	3	9	5	4
CG50	A25	25	5	14	19	96	10	3	5	8	8	22	11	22	12	21	23	24	24	6	16	8	4	4	8	22	6	8	6	6	50	10	3	9	5	6
CG51	A26	26	5	13	18	57	6	3	5	6	8	22	11	22	11	21	22	24	24	6	16	16	4	3	7	20	6	8	6	6	59	8	3	9	4	6
CG52	A26	26	5	13	18	38	5	1	5	7	7	22	11	22	12	21	17	22	23	6	16	12	4	4	8	21	6	8	6	6	26	6	2	9	5	6
CG53	A27	26	5	14	19	37	7	2	5	8	8	22	11	22	10	21	18	24	24	6	16	16	4	4	8	24	6	6	6	6	29	7	3	9	6	6
CG54	A27	26	5	12	17	39	8	3	5	6	8	20	11	22	9	21	17	24	23	6	15	17	4	4	8	24	6	8	6	6	41	9	3	6	4	6
CG55	A28	26	5	14	19	55	8	3	5	8	8	22	11	22	12	21	29	24	24	6	16	15	4	4	8	22	6	9	6	6	42	1	9	8	5	6
CG56	A28	26	5	14	19	79	9	3	5	8	8	22	11	21	12	21	30	24	24	6	16	17	4	4	8	24	6	9	6	6	45	1	8	9	5	6
CG57	A29	26	5	14	19	73	9	3	5	8	8	22	10	22	12	21	27	24	23	6	16	26	4	4	8	20	6	8	6	6	59	1	7	9	6	6
CG58	A29	26	5	14	19	63	9	3	5	8	8	21	9	22	12	21	29	24	24	6	16	24	4	4	8	24	6	7	6	6	42	1	8	8	6	6
		LEGEND
		MD= Missing Data
